# Supplementary material for: Diamine Crosslinked Addition-Type Diblock Poly(Norbornene)s-Based Anion Exchange Membranes with High Conductivity and Stability for Fuel Cell Applications
Source: Polymers (Basel). 2024 Dec 18;16(24):3534. doi: 10.3390/polym16243534 (PMC11677948; doi:10.3390/polym16243534)
Supplement: Supplementary file 1 [file polymers-16-03534-s001.zip]

Archive with 1 entries (1 files):
- polymers- 3342402 -Supporting Information.pdf
